# Supplementary material for: Human pose estimation in physiotherapy fitness exercise correction using novel transfer learning approach
Source: PeerJ Comput Sci. 2025 Apr 29;11:e2854. doi: 10.7717/peerj-cs.2854 (PMC12193033; doi:10.7717/peerj-cs.2854)
Supplement: Supplemental Information 2 [file peerj-cs-11-2854-s002.ipynb]

# %% [code]
from google.colab import drive
drive.mount('/content/drive')

# %% [code]
import pandas as pd
import time
from sklearn.model_selection import train_test_split
from sklearn.metrics import accuracy_score
from sklearn.metrics import classification_report
import numpy as np
from sklearn.metrics import roc_auc_score
from sklearn.metrics import confusion_matrix
from sklearn.model_selection import KFold, cross_val_score
from sklearn.metrics import log_loss,cohen_kappa_score
from imblearn.metrics import geometric_mean_score
import matplotlib.pyplot as plt
import numpy as np
import seaborn as sns
import warnings
warnings.filterwarnings('ignore')

# %% [code]
import os
import pandas as pd

# Path to the main folder containing exercise folders
main_folder_path = '/content/drive/MyDrive/PHYSICAL THERAPY EXERCISE'

# Initialize an empty list to store DataFrames
dfs = []

# Iterate through folders in the main folder
for folder_name in os.listdir(main_folder_path):
    folder_path = os.path.join(main_folder_path, folder_name)

    # Check if the item in the main folder is a directory
    if os.path.isdir(folder_path):
        # Initialize an empty list to store rows of the DataFrame
        rows_list = []

        # Iterate through files in each exercise folder
        for file_name in os.listdir(folder_path):
            file_path = os.path.join(folder_path, file_name)

            # Check if the item is a file with a '.txt' extension
            if os.path.isfile(file_path) and file_name.endswith('.txt'):
                # Read the data from the text file
                with open(file_path, 'r') as file:
                    lines = file.readlines()

                    # Iterate through lines in the text file, skipping the first line
                    for line in lines[1:]:
                        # Split the line using a semicolon (;)
                        data = line.strip().split(';')

                        # Check if the line has the expected number of columns
                        if len(data) == 10:
                            # Create a dictionary with column names and values
                            row_dict = {
                                'time index': float(data[0]),
                                'acc_x': float(data[1]),
                                'acc_y': float(data[2]),
                                'acc_z': float(data[3]),
                                'gyr_x': float(data[4]),
                                'gyr_y': float(data[5]),
                                'gyr_z': float(data[6]),
                                'mag_x': float(data[7]),
                                'mag_y': float(data[8]),
                                'mag_z': float(data[9]),
                                'label': folder_name
                            }

                            # Append the dictionary to the list
                            rows_list.append(row_dict)
                        else:
                            print(f"Skipping line in file {file_name} with unexpected number of columns: {line}")

        # Convert the list of dictionaries to a DataFrame
        df = pd.DataFrame(rows_list)

        # Append the DataFrame to the list
        dfs.append(df)

# Concatenate all DataFrames into a single DataFrame
combined_df = pd.concat(dfs, ignore_index=True)

# Display the combined DataFrame
combined_df


# %% [code]
# Assuming 'column_to_drop' is the column you want to drop
column_to_drop = 'time index'
combined_df = combined_df.drop(column_to_drop, axis=1)
combined_df


# %% [code]
# Mapping dictionary
mapping_dict = {
    'e1': 'Extended Leg Raises',
    'e2': '⁠Forward Bending',
    'e3': 'Straight Lying-Leg Raises',
    'e4': 'Side Lying Hip Abduction',
    'e5': 'Alternating Leg Lifts Prone',
    'e6': '⁠Seated Elbow Flexion',
    'e7': 'Shoulder Abduction',
    'e8': 'Prone Lying Elbow Extension'
}

# Map the column values using the mapping dictionary
combined_df['label'] = combined_df['label'].map(mapping_dict)

# %% [code]
combined_df

# %% [code]
import matplotlib.pyplot as plt
import numpy as np
import seaborn as sns
import matplotlib.ticker as tkr
def func(x, pos):  # formatter function takes tick label and tick position
    s = '%d' % x
    groups = []
    while s and s[-1].isdigit():
        groups.append(s[-3:])
        s = s[:-3]
    return s + ','.join(reversed(groups))

y_format = tkr.FuncFormatter(func)  # make formatter
plt.figure(figsize=(6,3), dpi = 200)
p=sns.countplot(x='label',data= combined_df )
p.yaxis.set_major_formatter(y_format)
p.tick_params(labelsize=13)
plt.xticks(rotation = 90)
plt.xlabel("Class",fontsize=12)
plt.ylabel("Count",fontsize=12)
# plt.savefig('barchart.pdf',dpi=100,bbox_inches = 'tight')
plt.show()

# %% [code]
from sklearn.model_selection import train_test_split
from sklearn.preprocessing import LabelEncoder

# from sklearn.preprocessing import LabelEncoder
# le = LabelEncoder()
# combined_df['label']=le.fit_transform(combined_df['label'])

# Assuming 'combined_df' is the DataFrame you want to split
X = combined_df.drop('label', axis=1)  # Features
y = combined_df['label']  # Labels

# # Encode categorical labels
# label_encoder = LabelEncoder()
# y_encoded = label_encoder.fit_transform(y)

# Split the data into training and testing sets
X_train, X_test, Y_train, Y_test = train_test_split(X, y, test_size=0.2, random_state=0,shuffle=True)

# Display the shapes of the resulting sets
print("X_train shape:", X_train.shape)
print("X_test shape:", X_test.shape)
print("y_train shape:", Y_train.shape)
print("y_test shape:", Y_test.shape)


# %% [code]
# import matplotlib.pyplot as plt
# import seaborn as sns
# from sklearn.model_selection import train_test_split
# from imblearn.over_sampling import SMOTE
# import matplotlib.ticker as tkr

# def func(x, pos):  # formatter function takes tick label and tick position
#     s = '%d' % x
#     groups = []
#     while s and s[-1].isdigit():
#         groups.append(s[-3:])
#         s = s[:-3]
#     return s + ','.join(reversed(groups))

# y_format = tkr.FuncFormatter(func)  # make formatter

# # Assuming 'combined_df' is the DataFrame containing your data
# X = combined_df.drop('label', axis=1)
# y = combined_df['label']

# # Apply SMOTE on the training set
# smote = SMOTE(random_state=0)
# X_train_smote, y_train_smote = smote.fit_resample(X_train, y_train)

# # Visualize the class distribution after SMOTE
# plt.figure(figsize=(6,4), dpi=100)
# p = sns.countplot(x=y_train_smote)
# p.yaxis.set_major_formatter(y_format)
# p.tick_params(labelsize=13)
# plt.xlabel("Class", fontsize=12)
# plt.ylabel("Count", fontsize=12)
# plt.title("Class Distribution After SMOTE")
# plt.show()


# %% [markdown]
# ML

# %% [code]
from sklearn.ensemble import RandomForestClassifier
print("RF")
clf = RandomForestClassifier(n_estimators=10,max_depth=10, random_state=0,criterion='entropy')
start = time.time()
clf.fit(X_train, Y_train)
stop = time.time()
print(f"Training time: {stop - start}s")
dtP3=clf.predict(X_test)
print('accuracy score',accuracy_score(Y_test,dtP3))
print('error rate:',1-accuracy_score(Y_test,dtP3))
print(classification_report(Y_test,dtP3))
cf_matrix=confusion_matrix(Y_test,dtP3)
kf = KFold(n_splits=10, shuffle=True)
clf=RandomForestClassifier(n_estimators=10,max_depth=10,  random_state=0,criterion='entropy')
score = cross_val_score(clf, X, y, cv= kf, scoring="accuracy")
print("%0.4f accuracy with a standard deviation of %0.4f" % (score.mean(), score.std()))
cf_matrix

# %% [code]
from sklearn.linear_model import LogisticRegression
clf = LogisticRegression(random_state=0,max_iter=200,multi_class='auto',C=1.0)
start = time.time()
clf.fit(X_train, Y_train)
stop = time.time()
print(f"Training time: {stop - start}s")
dtP3=clf.predict(X_test)
print('accuracy score',accuracy_score(Y_test,dtP3))
print('error rate:',1-accuracy_score(Y_test,dtP3))
print(classification_report(Y_test,dtP3))
cf_matrix=confusion_matrix(Y_test,dtP3)
kf = KFold(n_splits=10, shuffle=True)
clf=LogisticRegression(random_state=0,max_iter=200,multi_class='auto',C=1.0)
score = cross_val_score(clf, X, y, cv= kf, scoring="accuracy")
print("%0.4f accuracy with a standard deviation of %0.4f" % (score.mean(), score.std()))
cf_matrix

# %% [code]
from sklearn.tree import DecisionTreeClassifier
print("DT")
clf = DecisionTreeClassifier(random_state=0,max_depth=10)
start = time.time()
clf.fit(X_train, Y_train)
stop = time.time()
print(f"Training time: {stop - start}s")
dtP3=clf.predict(X_test)
print('accuracy score',accuracy_score(Y_test,dtP3))
print('error rate:',1-accuracy_score(Y_test,dtP3))
print(classification_report(Y_test,dtP3))
cf_matrix=confusion_matrix(Y_test,dtP3)
kf = KFold(n_splits=10, shuffle=True)
clf=DecisionTreeClassifier(random_state=0,max_depth=10)
score = cross_val_score(clf,X, y, cv= kf, scoring="accuracy")
print("%0.4f accuracy with a standard deviation of %0.4f" % (score.mean(), score.std()))
cf_matrix

# %% [code]
from sklearn.naive_bayes import GaussianNB
print("GNB")
clf = GaussianNB()
start = time.time()
clf.fit(X_train, Y_train)
stop = time.time()
print(f"Training time: {stop - start}s")
dtP3=clf.predict(X_test)
print('accuracy score',accuracy_score(Y_test,dtP3))
print('error rate:',1-accuracy_score(Y_test,dtP3))
print(classification_report(Y_test,dtP3))
cf_matrix=confusion_matrix(Y_test,dtP3)
kf = KFold(n_splits=10, shuffle=True)
clf=GaussianNB()
score = cross_val_score(clf, X, y, cv= kf, scoring="accuracy")
print("%0.4f accuracy with a standard deviation of %0.4f" % (score.mean(), score.std()))
cf_matrix

# %% [code]
import matplotlib.pyplot as plt
import seaborn as sns
import numpy as np

array2 = [[5438, 61, 12, 17, 47, 343, 39, 316],
          [158, 6710, 0, 123, 138, 116, 561, 145],
          [52, 16, 5942, 3, 258, 3, 92, 14],
          [62, 332, 25, 5125, 184, 0, 356, 608],
          [7, 0, 9, 5, 6265, 19, 6, 173],
          [112, 54, 3, 1, 344, 6631, 14, 227],
          [56, 267, 0, 105, 1, 470, 6175, 374],
          [63, 168, 2, 52, 40, 18, 3, 6365]]

array1 = [[6008, 24, 0, 4, 88, 134, 12, 3],
          [156, 7509, 0, 12, 0, 242, 31, 1],
          [10, 14, 6349, 0, 2, 5, 0, 0],
          [2, 354, 7, 6104, 45, 0, 16, 164],
          [3, 1, 2, 5, 6421, 32, 7, 13],
          [218, 22, 0, 0, 0, 7119, 9, 18],
          [11, 322, 0, 97, 0, 5, 6955, 58],
          [36, 2, 0, 18, 9, 6, 9, 6631]]

array3 = [[1461, 164, 547, 68, 1484, 1503, 903, 143],
          [220, 1981, 204, 20, 1, 236, 4712, 577],
          [488, 257, 1278, 362, 1934, 390, 1222, 449],
          [97, 484, 179, 878, 620, 316, 2007, 2111],
          [581, 270, 22, 188, 3873, 169, 875, 506],
          [745, 462, 177, 630, 429, 3631, 1272, 40],
          [123, 705, 26, 210, 27, 576, 5115, 666],
          [3, 532, 2, 349, 121, 178, 1887, 3639]]

array4 = [[747, 1473, 1501, 236, 880, 1133, 94, 209],
          [239, 4788, 2, 1, 297, 17, 1072, 1535],
          [234, 803, 3409, 787, 214, 17, 233, 683],
          [130, 741, 458, 315, 12, 1076, 1545, 2415],
          [1336, 120, 1703, 426, 144, 1783, 0, 972],
          [967, 860, 0, 1526, 1339, 2464, 69, 161],
          [625, 1926, 0, 0, 161, 1148, 2715, 873],
          [291, 1514, 2, 545, 250, 989, 42, 3078]]

def plot_sub_sentiment(Airline, A):
    sns.set()

    sns.heatmap(Airline, annot=True, fmt="d", linecolor="#B7B7B7", linewidths=2, cmap='Greens')

    plt.title(A, fontsize=10)
    plt.xlabel('Predictions')
    plt.ylabel('Actuals')

plt.figure(1, figsize=(20, 10), dpi=200)
plt.subplot(231)
plot_sub_sentiment(array1, 'RF')
plt.subplot(232)
plot_sub_sentiment(array2, 'DT')
plt.subplot(234)
plot_sub_sentiment(array3, 'GNB')
plt.subplot(235)
plot_sub_sentiment(array4, 'LR')
plt.tight_layout()
plt.show()


# %% [markdown]
# DL

# %% [code]
from sklearn.preprocessing import LabelEncoder
le = LabelEncoder()
combined_df['label']=le.fit_transform(combined_df['label'])
# Assuming 'combined_df' is the DataFrame you want to split
X = combined_df.drop('label', axis=1)  # Features
y = combined_df['label']  # Labels

# # Encode categorical labels
# label_encoder = LabelEncoder()
# y_encoded = label_encoder.fit_transform(y)

# Split the data into training and testing sets
X_train, X_test, Y_train, Y_test = train_test_split(X, y, test_size=0.2, random_state=0,shuffle=True)


# %% [markdown]
LSTM

# %% [code]
from keras.models import Sequential
from tensorflow.keras.utils import to_categorical
from keras.layers import Dense, LSTM,GRU,Dropout,SimpleRNN
# Build the LSTM model
model = Sequential()
model.add(LSTM(16, input_shape= (X_train.shape[1], 1)))
# model.add(Dense(16,activation='relu'))
model.add(Dropout(0.2))
model.add(Dense(8,activation='softmax'))
model.compile(loss = 'categorical_crossentropy',optimizer = 'adam' ,metrics=['accuracy'])
print(model.summary())
start = time.time()
history=model.fit(X_train, to_categorical(Y_train, num_classes=8), validation_split=0.1, epochs=10)
stop = time.time()
print(f"Training time: {stop - start}s")


# %% [code]
import matplotlib.ticker as mticker

import matplotlib.pyplot as plt
plt.style.use('fivethirtyeight')
plt.figure(figsize = (8, 4), dpi = 200)
plt.plot(history.history['loss'], label='train loss')
plt.plot(history.history['val_loss'], label='val loss')
plt.plot(history.history['accuracy'], label='train accuracy')
plt.plot(history.history['val_accuracy'], label='val accuracy')
plt.gca().xaxis.set_major_locator(mticker.MultipleLocator(1))
plt.xticks(np.arange(10), np.arange(1, 10+1))
plt.xlabel("Epoch")
plt.ylabel("Score")
plt.grid(True)
plt.legend()

# %% [code]
scores = model.predict(X_test)
print('accuracy score',accuracy_score(Y_test,scores.argmax(axis=1)))
print('error rate:',1-accuracy_score(Y_test,scores.argmax(axis=1)))
print(classification_report(Y_test,scores.argmax(axis=1)))
confusion_matrix(Y_test,scores.argmax(axis=1))

# %% [markdown]
CNN

# %% [code]
from keras.models import Sequential
from tensorflow.keras.utils import to_categorical
from keras.layers import Dense, LSTM,Embedding, Dropout,GRU,SimpleRNN,Conv1D,MaxPool1D,Flatten
from keras.layers import Dense, LSTM,GRU,Dropout,SimpleRNN
# Build the LSTM model
model = Sequential()
model.add(Conv1D(8, 3, padding="same",input_shape = (X_train.shape[1], 1), activation='relu'))
model.add(MaxPool1D(pool_size=(4)))
model.add(Flatten())
# model.add(Dense(16,activation='relu'))
model.add(Dropout(0.2))
model.add(Dense(8,activation='softmax'))
model.compile(loss = 'categorical_crossentropy',optimizer = 'adam' ,metrics=['accuracy'])
print(model.summary())
start = time.time()
history=model.fit(X_train, to_categorical(Y_train, num_classes=8), validation_split=0.1, epochs=10)
stop = time.time()
print(f"Training time: {stop - start}s")

# %% [code]
import matplotlib.ticker as mticker

import matplotlib.pyplot as plt
plt.style.use('fivethirtyeight')
plt.figure(figsize = (8, 4), dpi = 200)
plt.plot(history.history['loss'], label='train loss')
plt.plot(history.history['val_loss'], label='val loss')
plt.plot(history.history['accuracy'], label='train accuracy')
plt.plot(history.history['val_accuracy'], label='val accuracy')
plt.gca().xaxis.set_major_locator(mticker.MultipleLocator(1))
plt.xticks(np.arange(10), np.arange(1, 10+1))
plt.xlabel("Epoch")
plt.ylabel("Score")
plt.grid(True)
plt.legend()

# %% [code]
scores = model.predict(X_test)
print('accuracy score',accuracy_score(Y_test,scores.argmax(axis=1)))
print('error rate:',1-accuracy_score(Y_test,scores.argmax(axis=1)))
print(classification_report(Y_test,scores.argmax(axis=1)))
confusion_matrix(Y_test,scores.argmax(axis=1))

# %% [code]
import matplotlib.pyplot as plt
import seaborn as sns
import numpy as np

array2 = [[3167,  207,  485,   41,  316, 1661,  168,  228],
       [ 195, 3889,   28,   67,    7, 1029, 1884,  852],
       [ 962,  766, 2040,  206,  994,  867,  543,    2],
       [   1,  806,   30,  831,  648,  253, 1720, 2403],
       [ 246,  501,  197,  178, 4320,  338,  254,  450],
       [ 450,  376,  446,   66, 1346, 4611,   35,   56],
       [ 559, 1774,   15,    1,  569,  412, 3473,  645],
       [ 220, 1515,   53,  617,  446,  157,   18, 3685]]

array1 = [[5189,  102,   70,   17,  127,  595,   70,  103],
       [ 242, 7075,   19,   60,    3,  304,  188,   60],
       [ 220,   59, 5599,  219,  174,   42,   37,   30],
       [  35,  531,  102, 5203,  124,   64,  282,  351],
       [  42,   18,  152,   74, 6036,   25,   17,  120],
       [ 230,  183,    1,   84,   20, 6764,   90,   14],
       [  37,  450,    3,  125,    1,   24, 6721,   87],
       [  67,   45,    8,  161,   18,   16,  102, 6294]]


def plot_sub_sentiment(Airline, A):
    sns.set()

    sns.heatmap(Airline, annot=True, fmt="d", linecolor="#B7B7B7", linewidths=2, cmap='Greens')

    plt.title(A, fontsize=12)
    plt.xlabel('Predictions')
    plt.ylabel('Actuals')

plt.figure(1, figsize=(20, 10), dpi=200)
plt.subplot(231)
plot_sub_sentiment(array1, 'LSTM')
plt.subplot(232)
plot_sub_sentiment(array2, 'CNN')

plt.tight_layout()
plt.show()


# %% [markdown]
# Novel appoprach

# %% [code]
from keras.models import Sequential
from tensorflow.keras.utils import to_categorical
from keras.layers import Dense, LSTM,GRU,Dropout,SimpleRNN
# Build the LSTM model
model = Sequential()
model.add(LSTM(32, input_shape= (X_train.shape[1], 1)))
# model.add(Dense(16,activation='relu'))
model.add(Dropout(0.02))
model.add(Dense(8,activation='softmax'))

features_train = model.predict(X)
df1=pd.DataFrame(features_train)

# %% [code]
from sklearn.ensemble import RandomForestClassifier
print("RF")
dt= RandomForestClassifier(n_estimators=10,max_depth=10, random_state=0,criterion='entropy')
dtPre1=dt.fit(X, y).predict_proba(X)

# %% [code]
dt=pd.DataFrame(dtPre1)
LSTM=pd.DataFrame(df1)
result = pd.concat([dt,LSTM], axis=1).reindex(dt.index)
result

# %% [code]
X_train, X_test, Y_train, Y_test = train_test_split(result,y, test_size = 0.2, random_state =0,shuffle=True)

# %% [code]
from sklearn.ensemble import RandomForestClassifier
print("RF")
clf = RandomForestClassifier(n_estimators=10,max_depth=10, random_state=0,criterion='entropy')
start = time.time()
clf.fit(X_train, Y_train)
stop = time.time()
print(f"Training time: {stop - start}s")
dtP3=clf.predict(X_test)
print('accuracy score',accuracy_score(Y_test,dtP3))
print('error rate:',1-accuracy_score(Y_test,dtP3))
print(classification_report(Y_test,dtP3))
cf_matrix=confusion_matrix(Y_test,dtP3)
kf = KFold(n_splits=10, shuffle=True)
clf=RandomForestClassifier(n_estimators=10,max_depth=10,  random_state=0,criterion='entropy')
score = cross_val_score(clf, result, y, cv= kf, scoring="accuracy")
print("%0.4f accuracy with a standard deviation of %0.4f" % (score.mean(), score.std()))
cf_matrix

# %% [code]
from sklearn.linear_model import LogisticRegression
clf = LogisticRegression(random_state=0,max_iter=200,multi_class='auto',C=1.0)
start = time.time()
clf.fit(X_train, Y_train)
stop = time.time()
print(f"Training time: {stop - start}s")
dtP3=clf.predict(X_test)
print('accuracy score',accuracy_score(Y_test,dtP3))
print('error rate:',1-accuracy_score(Y_test,dtP3))
print(classification_report(Y_test,dtP3))
cf_matrix=confusion_matrix(Y_test,dtP3)
kf = KFold(n_splits=10, shuffle=True)
clf=LogisticRegression(random_state=0,max_iter=200,multi_class='auto',C=1.0)
score = cross_val_score(clf, result, y, cv= kf, scoring="accuracy")
print("%0.4f accuracy with a standard deviation of %0.4f" % (score.mean(), score.std()))
cf_matrix

# %% [code]
from sklearn.tree import DecisionTreeClassifier
print("DT")
clf = DecisionTreeClassifier(random_state=0,max_depth=10)
start = time.time()
clf.fit(X_train, Y_train)
stop = time.time()
print(f"Training time: {stop - start}s")
dtP3=clf.predict(X_test)
print('accuracy score',accuracy_score(Y_test,dtP3))
print('error rate:',1-accuracy_score(Y_test,dtP3))
print(classification_report(Y_test,dtP3))
cf_matrix=confusion_matrix(Y_test,dtP3)
kf = KFold(n_splits=10, shuffle=True)
clf=DecisionTreeClassifier(random_state=0,max_depth=10)
score = cross_val_score(clf,result, y, cv= kf, scoring="accuracy")
print("%0.4f accuracy with a standard deviation of %0.4f" % (score.mean(), score.std()))
cf_matrix

# %% [code]
from sklearn.naive_bayes import GaussianNB
print("GNB")
clf = GaussianNB()
start = time.time()
clf.fit(X_train, Y_train)
stop = time.time()
print(f"Training time: {stop - start}s")
dtP3=clf.predict(X_test)
print('accuracy score',accuracy_score(Y_test,dtP3))
print('error rate:',1-accuracy_score(Y_test,dtP3))
print(classification_report(Y_test,dtP3))
cf_matrix=confusion_matrix(Y_test,dtP3)
kf = KFold(n_splits=10, shuffle=True)
clf=GaussianNB()
score = cross_val_score(clf, result, y, cv= kf, scoring="accuracy")
print("%0.4f accuracy with a standard deviation of %0.4f" % (score.mean(), score.std()))
cf_matrix

# %% [code]
import matplotlib.pyplot as plt
import seaborn as sns
import numpy as np

array2 = [[6151,   19,    4,    7,   30,   54,    0,    8],
       [  13, 7839,    1,   25,    3,   45,   24,    1],
       [  13,    6, 6355,    0,    3,    3,    0,    0],
       [   0,   38,    0, 6619,    8,   12,    9,    6],
       [  45,    0,    1,    7, 6394,   23,    1,   13],
       [  94,   22,   13,    2,    2, 7247,    3,    3],
       [   6,   13,    0,   55,    0,    6, 7364,    4],
       [  37,    0,    1,   20,    9,    7,    2, 6635]]

array1 = [[6125,   21,    0,    1,   47,   75,    1,    3],
       [  11, 7889,    0,   13,    0,   21,   16,    1],
       [   3,    5, 6368,    1,    2,    1,    0,    0],
       [   0,   28,    0, 6638,    9,    0,   10,    7],
       [   7,    0,    1,    3, 6459,    7,    1,    6],
       [  74,   26,    0,    0,    3, 7277,    3,    3],
       [   3,   30,    0,   16,    0,    2, 7394,    3],
       [   9,    0,    1,    5,    6,    0,    2, 6688]]

array3 = [[6027,   27,    0,    3,   51,  151,    1,   13],
       [  35, 7455,    0,   83,    0,  299,   79,    0],
       [  39,    3, 6313,   25,    0,    0,    0,    0],
       [   0,  170,    0, 6348,   34,    0,   80,   60],
       [  53,    0,    0,   29, 6379,   15,    1,    7],
       [ 232,   19,    0,    0,    3, 7114,   15,    3],
       [   0,  164,    0,  256,    0,    4, 6976,   48],
       [  22,    0,    0,  109,    2,    6,   21, 6551]]

array4 = [[6069,   18,    3,    1,   45,  123,    9,    5],
       [  24, 7701,    0,   47,    0,  106,   71,    2],
       [  13,    5, 6357,    0,    1,    4,    0,    0],
       [   2,  107,    0, 6436,   28,    0,   94,   25],
       [  15,    0,    1,    7, 6428,   19,    5,    9],
       [ 114,   50,    2,    2,    5, 7198,   11,    4],
       [   4,  118,    0,  177,    0,    6, 7110,   33],
       [  16,    1,    1,   21,    2,    3,   14, 6653]]

def plot_sub_sentiment(Airline, A):
    sns.set()

    sns.heatmap(Airline, annot=True, fmt="d", linecolor="#B7B7B7", linewidths=2, cmap='Greens')

    plt.title(A, fontsize=12)
    plt.xlabel('Predictions')
    plt.ylabel('Actuals')

plt.figure(1, figsize=(20, 10), dpi=200)
plt.subplot(231)
plot_sub_sentiment(array1, 'RF')
plt.subplot(232)
plot_sub_sentiment(array2, 'DT')
plt.subplot(234)
plot_sub_sentiment(array3, 'GNB')
plt.subplot(235)
plot_sub_sentiment(array4, 'LR')
plt.tight_layout()
plt.show()


# %% [code]
# Encode categorical labels
label_encoder = LabelEncoder()
y_encoded = label_encoder.fit_transform(y)

# %% [code]
from sklearn.decomposition import PCA
import matplotlib.pyplot as plt
import numpy as np
import seaborn as sns
pca = PCA(n_components=3)
X_train_pca = pca.fit_transform(result)

import matplotlib.pyplot as plt
df2=pd.DataFrame(X_train_pca,columns=['Axis 1','Axis 2','Axis 3'])
threedee = plt.figure(figsize=(10, 6.5), dpi=150).add_subplot(projection='3d')
import numpy as np
colors = np.random.rand(276625)
scatter= threedee.scatter(df2['Axis 1'], df2['Axis 2'], df2['Axis 3'],c=y_encoded, alpha=1.0, marker=r'o')
threedee.set_xlabel('Axis 1')
threedee.set_ylabel('Axis 2')
threedee.set_zlabel('Axis 3')
legend1 = threedee.legend(*scatter.legend_elements(),
                    loc="upper left", title="Target")
threedee.add_artist(legend1)
threedee.view_init(azim=40, elev=25)
# threedee.grid(True)
# plt.savefig('pca_gen_data.pdf')

plt.show()

# %% [code]
from sklearn.decomposition import PCA
import matplotlib.pyplot as plt
import numpy as np
import seaborn as sns
pca = PCA(n_components=3)
X_train_pca = pca.fit_transform(X)

import matplotlib.pyplot as plt
df2=pd.DataFrame(X_train_pca,columns=['Axis 1','Axis 2','Axis 3'])
threedee = plt.figure(figsize=(10, 6.5), dpi=150).add_subplot(projection='3d')
import numpy as np
colors = np.random.rand(276625)
scatter= threedee.scatter(df2['Axis 1'], df2['Axis 2'], df2['Axis 3'],c=y_encoded, alpha=1.0, marker=r'o')
threedee.set_xlabel('Axis 1')
threedee.set_ylabel('Axis 2')
threedee.set_zlabel('Axis 3')
legend1 = threedee.legend(*scatter.legend_elements(),
                    loc="upper left", title="Target")
threedee.add_artist(legend1)
threedee.view_init(azim=40, elev=25)
# threedee.grid(True)
# plt.savefig('pca_gen_data.pdf')

plt.show()
